# Supplementary material for: Unicorn: enhancing single-cell Hi-C data with blind super-resolution for 3D genome structure reconstruction
Source: Bioinformatics. 2025 Jul 15;41(Suppl 1):i475–83. doi: 10.1093/bioinformatics/btaf177 (PMC12261411; doi:10.1093/bioinformatics/btaf177)
Supplement: btaf177_Supplementary_Data [file btaf177_supplementary_data.zip]

Archive with 3 entries (3 files):
- Oluwadare.344.references.bib
- Oluwadare.344.sup.1.pdf
- Oluwadare.344.tex
