# Supplementary material for: Unicorn: enhancing single-cell Hi-C data with blind super-resolution for 3D genome structure reconstruction
Source: Bioinformatics. 2025 Jul 15;41(Suppl 1):i475–83. doi: 10.1093/bioinformatics/btaf177 (PMC12261411; doi:10.1093/bioinformatics/btaf177)
Supplement: btaf177_Supplementary_Data [file btaf177_supplementary_data.zip › Oluwadare.344.references.bib]

@article{zhang2022deeploop,
  title={DeepLoop robustly maps chromatin interactions from sparse allele-resolved or single-cell Hi-C data at kilobase resolution},
  author={Zhang, Shanshan and Plummer, Dylan and Lu, Leina and Cui, Jian and Xu, Wanying and Wang, Miao and Liu, Xiaoxiao and Prabhakar, Nachiketh and Shrinet, Jatin and Srinivasan, Divyaa and others},
  journal={Nature genetics},
  volume={54},
  number={7},
  pages={1013--1025},
  year={2022},
  publisher={Nature Publishing Group US New York}
}

@article{hong2020deephic,
  title={DeepHiC: A generative adversarial network for enhancing Hi-C data resolution},
  author={Hong, Hao and Jiang, Shuai and Li, Hao and Du, Guifang and Sun, Yu and Tao, Huan and Quan, Cheng and Zhao, Chenghui and Li, Ruijiang and Li, Wanying and others},
  journal={PLoS computational biology},
  volume={16},
  number={2},
  pages={e1007287},
  year={2020},
  publisher={Public Library of Science San Francisco, CA USA}
}

@article{banecki2024advancements,
  title={Advancements and future directions in single-cell Hi-C based 3D chromatin modeling},
  author={Banecki, Krzysztof and Korsak, Sevastianos and Plewczynski, Dariusz},
  journal={Computational and Structural Biotechnology Journal},
  year={2024},
  publisher={Elsevier}
}
@article{highsmith2021vehicle,
  title={VEHiCLE: a variationally encoded Hi-C loss enhancement algorithm for improving and generating Hi-C data},
  author={Highsmith, Max and Cheng, Jianlin},
  journal={Scientific Reports},
  volume={11},
  number={1},
  pages={8880},
  year={2021},
  publisher={Nature Publishing Group UK London}
}

@article{wang2023single,
  title={Single-cell Hi-C data enhancement with deep residual and generative adversarial networks},
  author={Wang, Yanli and Guo, Zhiye and Cheng, Jianlin},
  journal={Bioinformatics},
  volume={39},
  number={8},
  pages={btad458},
  year={2023},
  publisher={Oxford University Press}
}

@article{li2020srhic,
  title={SRHiC: a deep learning model to enhance the resolution of Hi-C data},
  author={Li, Zhilan and Dai, Zhiming},
  journal={Frontiers in genetics},
  volume={11},
  pages={353},
  year={2020},
  publisher={Frontiers Media SA}
}

@article{wang_hicdiff_2024,
	title = {{HiCDiff}: single-cell {Hi}-{C} data denoising with diffusion models},
	volume = {25},
	issn = {1477-4054},
	shorttitle = {{HiCDiff}},
	url = {https://doi.org/10.1093/bib/bbae279},
	doi = {10.1093/bib/bbae279},
	abstract = {The genome-wide single-cell chromosome conformation capture technique, i.e. single-cell Hi-C (ScHi-C), was recently developed to interrogate the conformation of the genome of individual cells. However, single-cell Hi-C data are much sparser than bulk Hi-C data of a population of cells, and noise in single-cell Hi-C makes it difficult to apply and analyze them in biological research. Here, we developed the first generative diffusion models (HiCDiff) to denoise single-cell Hi-C data in the form of chromosomal contact matrices. HiCDiff uses a deep residual network to remove the noise in the reverse process of diffusion and can be trained in both unsupervised and supervised learning modes. Benchmarked on several single-cell Hi-C test datasets, the diffusion models substantially remove the noise in single-cell Hi-C data. The unsupervised HiCDiff outperforms most supervised non-diffusion deep learning methods and achieves the performance comparable to the state-of-the-art supervised deep learning method in terms of multiple metrics, demonstrating that diffusion models are a useful approach to denoising single-cell Hi-C data. Moreover, its good performance holds on denoising bulk Hi-C data.},
	number = {4},
	urldate = {2025-01-13},
	journal = {Briefings in Bioinformatics},
	author = {Wang, Yanli and Cheng, Jianlin},
	month = jul,
	year = {2024},
	pages = {bbae279},
	file = {Full Text PDF:/Users/user/Zotero/storage/2VA8G6GZ/Wang and Cheng - 2024 - HiCDiff single-cell Hi-C data denoising with diffusion models.pdf:application/pdf},
}

@article{fang2024enhancing,
  title={Enhancing Hi-C contact matrices for loop detection with Capricorn: a multiview diffusion model},
  author={Fang, Tangqi and Liu, Yifeng and Woicik, Addie and Lu, Minsi and Jha, Anupama and Wang, Xiao and Li, Gang and Hristov, Borislav and Liu, Zixuan and Xu, Hanwen and others},
  journal={Bioinformatics},
  volume={40},
  number={Supplement\_1},
  pages={i471--i480},
  year={2024},
  publisher={Oxford University Press}
}
@article{hicks_hicarn_2022,
	title = {{HiCARN}: resolution enhancement of {Hi}-{C} data using cascading residual networks},
	volume = {38},
	issn = {1367-4803},
	shorttitle = {{HiCARN}},
	url = {https://doi.org/10.1093/bioinformatics/btac156},
	doi = {10.1093/bioinformatics/btac156},
	abstract = {High throughput chromosome conformation capture (Hi-C) contact matrices are used to predict 3D chromatin structures in eukaryotic cells. High-resolution Hi-C data are less available than low-resolution Hi-C data due to sequencing costs but provide greater insight into the intricate details of 3D chromatin structures such as enhancer–promoter interactions and sub-domains. To provide a cost-effective solution to high-resolution Hi-C data collection, deep learning models are used to predict high-resolution Hi-C matrices from existing low-resolution matrices across multiple cell types.Here, we present two Cascading Residual Networks called HiCARN-1 and HiCARN-2, a convolutional neural network and a generative adversarial network, that use a novel framework of cascading connections throughout the network for Hi-C contact matrix prediction from low-resolution data. Shown by image evaluation and Hi-C reproducibility metrics, both HiCARN models, overall, outperform state-of-the-art Hi-C resolution enhancement algorithms in predictive accuracy for both human and mouse 1/16, 1/32, 1/64 and 1/100 downsampled high-resolution Hi-C data. Also, validation by extracting topologically associating domains, chromosome 3D structure and chromatin loop predictions from the enhanced data shows that HiCARN can proficiently reconstruct biologically significant regions.HiCARN can be accessed and utilized as an open-sourced software at: https://github.com/OluwadareLab/HiCARN and is also available as a containerized application that can be run on any platform.Supplementary data are available at Bioinformatics online.},
	number = {9},
	urldate = {2025-01-13},
	journal = {Bioinformatics},
	author = {Hicks, Parker and Oluwadare, Oluwatosin},
	month = apr,
	year = {2022},
	pages = {2414--2421},
	file = {Full Text PDF:/Users/user/Zotero/storage/Q2F88YQU/Hicks and Oluwadare - 2022 - HiCARN resolution enhancement of Hi-C data using cascading residual networks.pdf:application/pdf},
}

@article{hu_enhic_2021,
	title = {{EnHiC}: learning fine-resolution {Hi}-{C} contact maps using a generative adversarial framework},
	volume = {37},
	issn = {1367-4803},
	shorttitle = {{EnHiC}},
	url = {https://doi.org/10.1093/bioinformatics/btab272},
	doi = {10.1093/bioinformatics/btab272},
	abstract = {The high-throughput chromosome conformation capture (Hi-C) technique has enabled genome-wide mapping of chromatin interactions. However, high-resolution Hi-C data requires costly, deep sequencing; therefore, it has only been achieved for a limited number of cell types. Machine learning models based on neural networks have been developed as a remedy to this problem.In this work, we propose a novel method, EnHiC, for predicting high-resolution Hi-C matrices from low-resolution input data based on a generative adversarial network (GAN) framework. Inspired by non-negative matrix factorization, our model fully exploits the unique properties of Hi-C matrices and extracts rank-1 features from multi-scale low-resolution matrices to enhance the resolution. Using three human Hi-C datasets, we demonstrated that EnHiC accurately and reliably enhanced the resolution of Hi-C matrices and outperformed other GAN-based models. Moreover, EnHiC-predicted high-resolution matrices facilitated the accurate detection of topologically associated domains and fine-scale chromatin interactions.EnHiC is publicly available at https://github.com/wmalab/EnHiC.Supplementary data are available at Bioinformatics online.},
	number = {Supplement\_1},
	urldate = {2025-01-13},
	journal = {Bioinformatics},
	author = {Hu, Yangyang and Ma, Wenxiu},
	month = jul,
	year = {2021},
	pages = {i272--i279},
	file = {Full Text PDF:/Users/user/Zotero/storage/S88DQAXD/Hu and Ma - 2021 - EnHiC learning fine-resolution Hi-C contact maps using a generative adversarial framework.pdf:application/pdf},
}

@phdthesis{dimmick_hicsr_2020,
	address = {Canada -- Ontario, CA},
	type = {M.{A}.{S}.},
	title = {{HiCsr}: {A} {Hi}-{C} {Super}-{Resolution} {Framework} for {Producing} {Highly} {Realistic} {Contact} {Maps}},
	copyright = {Database copyright ProQuest LLC; ProQuest does not claim copyright in the individual underlying works.},
	shorttitle = {{HiCsr}},
	url = {https://www.proquest.com/docview/2469052391/abstract/D415E0FA34834023PQ/1},
	abstract = {Hi-C data has enabled the genome-wide study of chromatin folding, and has led to important discoveries in the structure and function of chromatin conformation. Here, high resolution data plays a particularly important role as many chromatin substructures such as Topologically Associating Domains (TADs) and chromatin loops cannot be adequately studied with low resolution contact maps. However, the high sequencing costs associated with the generation of high resolution Hi-C data has become an experimental barrier. By carefully examining the properties of Hi-C maps and integrating various recent advances in deep learning, we developed a Hi-C Super-Resolution (HiCSR) framework capable of accurately recovering the fine details, textures, and substructures found in high resolution contact maps. The resulting framework can generate enhanced Hi-C maps more visually similar to the original high resolution maps, and also excels on a suite of reproducibility metrics produced by members of the ENCODE Consortium compared to existing approaches.},
	language = {English},
	urldate = {2025-01-13},
	school = {University of Toronto (Canada)},
	author = {Dimmick, Michael},
	year = {2020},
	note = {ISBN: 9798698554752},
	keywords = {3D genome, Bioinformatics, Computer science, Contact maps, Genetics, Hi-C, HiCSR, Super-resolution},
	file = {Full Text PDF:/Users/user/Zotero/storage/2QSERWZK/Dimmick - 2020 - HiCsr A Hi-C Super-Resolution Framework for Producing Highly Realistic Contact Maps.pdf:application/pdf},
}

@article{hong_deephic_2020,
	title = {{DeepHiC}: {A} generative adversarial network for enhancing {Hi}-{C} data resolution},
	volume = {16},
	issn = {1553-7358},
	shorttitle = {{DeepHiC}},
	url = {https://journals.plos.org/ploscompbiol/article?id=10.1371/journal.pcbi.1007287},
	doi = {10.1371/journal.pcbi.1007287},
	abstract = {Hi-C is commonly used to study three-dimensional genome organization. However, due to the high sequencing cost and technical constraints, the resolution of most Hi-C datasets is coarse, resulting in a loss of information and biological interpretability. Here we develop DeepHiC, a generative adversarial network, to predict high-resolution Hi-C contact maps from low-coverage sequencing data. We demonstrated that DeepHiC is capable of reproducing high-resolution Hi-C data from as few as 1\% downsampled reads. Empowered by adversarial training, our method can restore fine-grained details similar to those in high-resolution Hi-C matrices, boosting accuracy in chromatin loops identification and TADs detection, and outperforms the state-of-the-art methods in accuracy of prediction. Finally, application of DeepHiC to Hi-C data on mouse embryonic development can facilitate chromatin loop detection. We develop a web-based tool (DeepHiC, http://sysomics.com/deephic) that allows researchers to enhance their own Hi-C data with just a few clicks.},
	language = {en},
	number = {2},
	urldate = {2025-01-13},
	journal = {PLOS Computational Biology},
	author = {Hong, Hao and Jiang, Shuai and Li, Hao and Du, Guifang and Sun, Yu and Tao, Huan and Quan, Cheng and Zhao, Chenghui and Li, Ruijiang and Li, Wanying and Yin, Xiaoyao and Huang, Yangchen and Li, Cheng and Chen, Hebing and Bo, Xiaochen},
	month = feb,
	year = {2020},
	note = {Publisher: Public Library of Science},
	keywords = {Chromatin, Chromosome mapping, Deep learning, Genetic loci, Genome analysis, Genomics, Mammalian genomics, Structural genomics},
	pages = {e1007287},
	file = {Full Text PDF:/Users/user/Zotero/storage/KFAD66T5/Hong et al. - 2020 - DeepHiC A generative adversarial network for enhancing Hi-C data resolution.pdf:application/pdf},
}


@article{liu2019hicnn,
  title={HiCNN: a very deep convolutional neural network to better enhance the resolution of Hi-C data},
  author={Liu, Tong and Wang, Zheng},
  journal={Bioinformatics},
  volume={35},
  number={21},
  pages={4222--4228},
  year={2019},
  publisher={Oxford University Press}
}

@article{liu2019hicnn2,
  title={HiCNN2: enhancing the resolution of Hi-C data using an ensemble of convolutional neural networks},
  author={Liu, Tong and Wang, Zheng},
  journal={Genes},
  volume={10},
  number={11},
  pages={862},
  year={2019},
  publisher={MDPI}
}

@article{liu_hicnn_2019,
	title = {{HiCNN}: a very deep convolutional neural network to better enhance the resolution of {Hi}-{C} data},
	volume = {35},
	issn = {1367-4803},
	shorttitle = {{HiCNN}},
	url = {https://doi.org/10.1093/bioinformatics/btz251},
	doi = {10.1093/bioinformatics/btz251},
	abstract = {High-resolution Hi-C data are indispensable for the studies of three-dimensional (3D) genome organization at kilobase level. However, generating high-resolution Hi-C data (e.g. 5 kb) by conducting Hi-C experiments needs millions of mammalian cells, which may eventually generate billions of paired-end reads with a high sequencing cost. Therefore, it will be important and helpful if we can enhance the resolutions of Hi-C data by computational methods.We developed a new computational method named HiCNN that used a 54-layer very deep convolutional neural network to enhance the resolutions of Hi-C data. The network contains both global and local residual learning with multiple speedup techniques included resulting in fast convergence. We used mean squared errors and Pearson’s correlation coefficients between real high-resolution and computationally predicted high-resolution Hi-C data to evaluate the method. The evaluation results show that HiCNN consistently outperforms HiCPlus, the only existing tool in the literature, when training and testing data are extracted from the same cell type (i.e. GM12878) and from two different cell types in the same or different species (i.e. GM12878 as training with K562 as testing, and GM12878 as training with CH12-LX as testing). We further found that the HiCNN-enhanced high-resolution Hi-C data are more consistent with real experimental high-resolution Hi-C data than HiCPlus-enhanced data in terms of indicating statistically significant interactions. Moreover, HiCNN can efficiently enhance low-resolution Hi-C data, which eventually helps recover two chromatin loops that were confirmed by 3D-FISH.HiCNN is freely available at http://dna.cs.miami.edu/HiCNN/.Supplementary data are available at Bioinformatics online.},
	number = {21},
	urldate = {2025-01-13},
	journal = {Bioinformatics},
	author = {Liu, Tong and Wang, Zheng},
	month = nov,
	year = {2019},
	pages = {4222--4228},
	file = {Full Text PDF:/Users/user/Zotero/storage/W8NTB7V5/Liu and Wang - 2019 - HiCNN a very deep convolutional neural network to better enhance the resolution of Hi-C data.pdf:application/pdf},
}

@article{liu_hicnn2_2019,
	title = {{HiCNN2}: {Enhancing} the {Resolution} of {Hi}-{C} {Data} {Using} an {Ensemble} of {Convolutional} {Neural} {Networks}},
	volume = {10},
	copyright = {http://creativecommons.org/licenses/by/3.0/},
	issn = {2073-4425},
	shorttitle = {{HiCNN2}},
	url = {https://www.mdpi.com/2073-4425/10/11/862},
	doi = {10.3390/genes10110862},
	abstract = {We present a deep-learning package named HiCNN2 to learn the mapping between low-resolution and high-resolution Hi-C (a technique for capturing genome-wide chromatin interactions) data, which can enhance the resolution of Hi-C interaction matrices. The HiCNN2 package includes three methods each with a different deep learning architecture: HiCNN2-1 is based on one single convolutional neural network (ConvNet); HiCNN2-2 consists of an ensemble of two different ConvNets; and HiCNN2-3 is an ensemble of three different ConvNets. Our evaluation results indicate that HiCNN2-enhanced high-resolution Hi-C data achieve smaller mean squared error and higher Pearson’s correlation coefficients with experimental high-resolution Hi-C data compared with existing methods HiCPlus and HiCNN. Moreover, all of the three HiCNN2 methods can recover more significant interactions detected by Fit-Hi-C compared to HiCPlus and HiCNN. Based on our evaluation results, we would recommend using HiCNN2-1 and HiCNN2-3 if recovering more significant interactions from Hi-C data is of interest, and HiCNN2-2 and HiCNN if the goal is to achieve higher reproducibility scores between the enhanced Hi-C matrix and the real high-resolution Hi-C matrix.},
	language = {en},
	number = {11},
	urldate = {2025-01-13},
	journal = {Genes},
	author = {Liu, Tong and Wang, Zheng},
	month = nov,
	year = {2019},
	note = {Number: 11
Publisher: Multidisciplinary Digital Publishing Institute},
	keywords = {3D genome, convolutional networks, Hi-C, resolution enhancement, super-resolution},
	pages = {862},
	file = {Full Text PDF:/Users/user/Zotero/storage/A9KSJQY4/Liu and Wang - 2019 - HiCNN2 Enhancing the Resolution of Hi-C Data Using an Ensemble of Convolutional Neural Networks.pdf:application/pdf},
}

@article{liu2019hicgan,
  title={hicGAN infers super resolution Hi-C data with generative adversarial networks},
  author={Liu, Qiao and Lv, Hairong and Jiang, Rui},
  journal={Bioinformatics},
  volume={35},
  number={14},
  pages={i99--i107},
  year={2019},
  publisher={Oxford University Press}
}

@article{zhang_enhancing_2018,
	title = {Enhancing {Hi}-{C} data resolution with deep convolutional neural network {HiCPlus}},
	volume = {9},
	copyright = {2018 The Author(s)},
	issn = {2041-1723},
	url = {https://www.nature.com/articles/s41467-018-03113-2},
	doi = {10.1038/s41467-018-03113-2},
	abstract = {Although Hi-C technology is one of the most popular tools for studying 3D genome organization, due to sequencing cost, the resolution of most Hi-C datasets are coarse and cannot be used to link distal regulatory elements to their target genes. Here we develop HiCPlus, a computational approach based on deep convolutional neural network, to infer high-resolution Hi-C interaction matrices from low-resolution Hi-C data. We demonstrate that HiCPlus can impute interaction matrices highly similar to the original ones, while only using 1/16 of the original sequencing reads. We show that the models learned from one cell type can be applied to make predictions in other cell or tissue types. Our work not only provides a computational framework to enhance Hi-C data resolution but also reveals features underlying the formation of 3D chromatin interactions.},
	language = {en},
	number = {1},
	urldate = {2025-01-13},
	journal = {Nature Communications},
	author = {Zhang, Yan and An, Lin and Xu, Jie and Zhang, Bo and Zheng, W. Jim and Hu, Ming and Tang, Jijun and Yue, Feng},
	month = feb,
	year = {2018},
	note = {Publisher: Nature Publishing Group},
	keywords = {Computational biology and bioinformatics, Computational models},
	pages = {750},
	file = {Full Text PDF:/Users/user/Zotero/storage/M6HHTS6Y/Zhang et al. - 2018 - Enhancing Hi-C data resolution with deep convolutional neural network HiCPlus.pdf:application/pdf},
}


@article{luo2020unfolding,
  title={Unfolding the Alternating Optimization for Blind Super Resolution},
  author={Luo, Zhengxiong and Huang, Yan and Li, Shang and Wang, Liang and Tan, Tieniu},
  journal={Advances in Neural Information Processing Systems (NeurIPS)},
  volume={33},
  year={2020}
}

@article{oluwadare2018maximum,
  title={A maximum likelihood algorithm for reconstructing 3D structures of human chromosomes from chromosomal contact data},
  author={Oluwadare, Oluwatosin and Zhang, Yuxiang and Cheng, Jianlin},
  journal={BMC genomics},
  volume={19},
  pages={1--17},
  year={2018},
  publisher={Springer}
}

@article{beagrie2017complex,
  title={Complex multi-enhancer contacts captured by genome architecture mapping},
  author={Beagrie, Robert A and Scialdone, Antonio and Schueler, Markus and Kraemer, Dorothee CA and Chotalia, Mita and Xie, Sheila Q and Barbieri, Mariano and De Santiago, In{\^e}s and Lavitas, Liron-Mark and Branco, Miguel R and others},
  journal={Nature},
  volume={543},
  number={7646},
  pages={519--524},
  year={2017},
  publisher={Nature Publishing Group UK London}
}

@article{huang2020unfolding,
  title={Unfolding the alternating optimization for blind super resolution},
  author={Huang, Yan and Li, Shang and Wang, Liang and Tan, Tieniu and others},
  journal={Advances in Neural Information Processing Systems},
  volume={33},
  pages={5632--5643},
  year={2020}
}

@inproceedings{ledig2017photo,
  title={Photo-realistic single image super-resolution using a generative adversarial network},
  author={Ledig, Christian and Theis, Lucas and Husz{\'a}r, Ferenc and Caballero, Jose and Cunningham, Andrew and Acosta, Alejandro and Aitken, Andrew and Tejani, Alykhan and Totz, Johannes and Wang, Zehan and others},
  booktitle={Proceedings of the IEEE conference on computer vision and pattern recognition},
  pages={4681--4690},
  year={2017}
}

@article{zhang2018enhancing,
  title={Enhancing Hi-C data resolution with deep convolutional neural network HiCPlus},
  author={Zhang, Yan and An, Lin and Xu, Jie and Zhang, Bo and Zheng, W Jim and Hu, Ming and Tang, Jijun and Yue, Feng},
  journal={Nature communications},
  volume={9},
  number={1},
  pages={750},
  year={2018},
  publisher={Nature Publishing Group UK London}
}

@article{zhang2017beyond,
  title={Beyond a gaussian denoiser: Residual learning of deep cnn for image denoising},
  author={Zhang, Kai and Zuo, Wangmeng and Chen, Yunjin and Meng, Deyu and Zhang, Lei},
  journal={IEEE transactions on image processing},
  volume={26},
  number={7},
  pages={3142--3155},
  year={2017},
  publisher={IEEE}
}

@inproceedings{zhang2018learning,
  title={Learning a single convolutional super-resolution network for multiple degradations},
  author={Zhang, Kai and Zuo, Wangmeng and Zhang, Lei},
  booktitle={Proceedings of the IEEE conference on computer vision and pattern recognition},
  pages={3262--3271},
  year={2018}
}

@inproceedings{shocher2018zero,
  title={“zero-shot” super-resolution using deep internal learning},
  author={Shocher, Assaf and Cohen, Nadav and Irani, Michal},
  booktitle={Proceedings of the IEEE conference on computer vision and pattern recognition},
  pages={3118--3126},
  year={2018}
}

@article{nagano2013single,
  title={Single-cell Hi-C reveals cell-to-cell variability in chromosome structure},
  author={Nagano, Takashi and Lubling, Yaniv and Stevens, Tim J and Schoenfelder, Stefan and Yaffe, Eitan and Dean, Wendy and Laue, Ernest D and Tanay, Amos and Fraser, Peter},
  journal={Nature},
  volume={502},
  number={7469},
  pages={59--64},
  year={2013},
  publisher={Nature Publishing Group UK London}
}

@article{meng2021si,
  title={Si-C is a method for inferring super-resolution intact genome structure from single-cell Hi-C data},
  author={Meng, Luming and Wang, Chenxi and Shi, Yi and Luo, Qiong},
  journal={Nature Communications},
  volume={12},
  number={1},
  pages={4369},
  year={2021},
  publisher={Nature Publishing Group UK London}
}

@article{carstens2016inferential,
  title={Inferential structure determination of chromosomes from single-cell Hi-C data},
  author={Carstens, Simeon and Nilges, Michael and Habeck, Michael},
  journal={PLoS computational biology},
  volume={12},
  number={12},
  pages={e1005292},
  year={2016},
  publisher={Public Library of Science San Francisco, CA USA}
}

@article{galitsyna2021single,
  title={Single-cell Hi-C data analysis: safety in numbers},
  author={Galitsyna, Aleksandra A and Gelfand, Mikhail S},
  journal={Briefings in bioinformatics},
  volume={22},
  number={6},
  pages={bbab316},
  year={2021},
  publisher={Oxford University Press}
}

@article{kos2021perspectives,
  title={Perspectives for the reconstruction of 3D chromatin conformation using single cell Hi-C data},
  author={Kos, Pavel I and Galitsyna, Aleksandra A and Ulianov, Sergey V and Gelfand, Mikhail S and Razin, Sergey V and Chertovich, Alexander V},
  journal={PLoS Computational Biology},
  volume={17},
  number={11},
  pages={e1009546},
  year={2021},
  publisher={Public Library of Science San Francisco, CA USA}
}

@article{zha2021inferring,
  title={Inferring single-cell 3D chromosomal structures based on the Lennard-Jones potential},
  author={Zha, Mengsheng and Wang, Nan and Zhang, Chaoyang and Wang, Zheng},
  journal={International journal of molecular sciences},
  volume={22},
  number={11},
  pages={5914},
  year={2021},
  publisher={MDPI}
}

@article{zhu2019scl,
  title={SCL: a lattice-based approach to infer 3D chromosome structures from single-cell Hi-C data},
  author={Zhu, Hao and Wang, Zheng},
  journal={Bioinformatics},
  volume={35},
  number={20},
  pages={3981--3988},
  year={2019},
  publisher={Oxford University Press}
}

@article{stevens20173d,
  title={3D structures of individual mammalian genomes studied by single-cell Hi-C},
  author={Stevens, Tim J and Lando, David and Basu, Srinjan and Atkinson, Liam P and Cao, Yang and Lee, Steven F and Leeb, Martin and Wohlfahrt, Kai J and Boucher, Wayne and O’Shaughnessy-Kirwan, Aoife and others},
  journal={Nature},
  volume={544},
  number={7648},
  pages={59--64},
  year={2017},
  publisher={Nature Publishing Group UK London}
}

@article{ulianov2021order,
  title={Order and stochasticity in the folding of individual Drosophila genomes},
  author={Ulianov, Sergey V and Zakharova, Vlada V and Galitsyna, Aleksandra A and Kos, Pavel I and Polovnikov, Kirill E and Flyamer, Ilya M and Mikhaleva, Elena A and Khrameeva, Ekaterina E and Germini, Diego and Logacheva, Mariya D and others},
  journal={Nature communications},
  volume={12},
  number={1},
  pages={41},
  year={2021},
  publisher={Nature Publishing Group UK London}
}

@article{ursu2018genomedisco,
  title={GenomeDISCO: a concordance score for chromosome conformation capture experiments using random walks on contact map graphs},
  author={Ursu, Oana and Boley, Nathan and Taranova, Maryna and Wang, YX Rachel and Yardimci, Galip Gurkan and Stafford Noble, William and Kundaje, Anshul},
  journal={Bioinformatics},
  volume={34},
  number={16},
  pages={2701--2707},
  year={2018},
  publisher={Oxford University Press}
}

@article{lee2019simultaneous,
  title={Simultaneous profiling of 3D genome structure and DNA methylation in single human cells},
  author={Lee, Dong-Sung and Luo, Chongyuan and Zhou, Jingtian and Chandran, Sahaana and Rivkin, Angeline and Bartlett, Anna and Nery, Joseph R and Fitzpatrick, Conor and O’Connor, Carolyn and Dixon, Jesse R and others},
  journal={Nature methods},
  volume={16},
  number={10},
  pages={999--1006},
  year={2019},
  publisher={Nature Publishing Group US New York}
}

@article{zhang2004scoring,
  title={Scoring function for automated assessment of protein structure template quality},
  author={Zhang, Yang and Skolnick, Jeffrey},
  journal={Proteins: Structure, Function, and Bioinformatics},
  volume={57},
  number={4},
  pages={702--710},
  year={2004},
  publisher={Wiley Online Library}
}

@article{li2023dedoc2,
  title={DeDoc2 Identifies and Characterizes the Hierarchy and Dynamics of Chromatin TAD-Like Domains in the Single Cells},
  author={Li, Angsheng and Zeng, Guangjie and Wang, Haoyu and Li, Xiao and Zhang, Zhihua},
  journal={Advanced Science},
  volume={10},
  number={20},
  pages={2300366},
  year={2023},
  publisher={Wiley Online Library}
}

@article{rao20143d,
  title={A 3D map of the human genome at kilobase resolution reveals principles of chromatin looping},
  author={Rao, Suhas SP and Huntley, Miriam H and Durand, Neva C and Stamenova, Elena K and Bochkov, Ivan D and Robinson, James T and Sanborn, Adrian L and Machol, Ido and Omer, Arina D and Lander, Eric S and others},
  journal={Cell},
  volume={159},
  number={7},
  pages={1665--1680},
  year={2014},
  publisher={Elsevier}
}
